# Supplementary material for: Obesity in Severe COVID-19 Patients Has a Distinct Innate Immune Phenotype
Source: Biomedicines. 2023 Jul 27;11(8):2116. doi: 10.3390/biomedicines11082116 (PMC10452870; doi:10.3390/biomedicines11082116)
Supplement: Supplementary file 1 [file biomedicines-11-02116-s001.zip]

Archive with 1 entries (1 files):
- biomedicines-2493029-supplementary.xlsx
