# Supplementary material for: Obesity in Severe COVID-19 Patients Has a Distinct Innate Immune Phenotype
Source: Biomedicines. 2023 Jul 27;11(8):2116. doi: 10.3390/biomedicines11082116 (PMC10452870; doi:10.3390/biomedicines11082116)
Supplement: Supplementary file 1 [file biomedicines-11-02116-s001.zip › biomedicines-2493029-supplementary.xlsx]

## Sheet: Suppl Table S1
Supplementary Table 1. Demographic, clinical and laboratory characteristics of the study groups.
Patients ID	Group	Sex	Age (years)	BMI (kg/m²)	Had hyper-tension?	Had CVD?	Had Type 2 Diabe-tes?	Had COPD?	Had CLD?	Body tempe-rature (celsius)	PaO2/FiO2 (mmHg)	Ery-throcytes (106/uL)	Hemo-globin (g/dL)	Hema-tocrit (%)	Platelets (103/uL)	Total Leukocytes (103/uL)	Neutro-phils (%)	Neutro-phils count	Eosino-phils (%)	Baso-phils (%)	Lym-phocytes (%)	Lympho-cytes count	Mono-cytes (%)	N/L ratio	ALT (U/L)	AST (U/L)	Total Bilirrubin (mg/dL)	Serum Urea (mg/dL)	Serum Creatinine (mg/dL)	Serum Sodium (mmol/L)	Serum Potassium (mmol/L)	CRP (mg/dL)	IL-6 (pg/mL)	Days under corticos-teroid treatment	Disease Outcome
COV001	Obese	Man	58	30.5	Não	Não	Não	Não	Não	37.8	150.8	2.84	8.91	24.3	189	14100	94.4	13310.4	0.33	0.181	3.78	532.98	1.32	24.97354			0.84	47	0.51	132.3	3.79	140.2			Death
COV002	Obese	Woman	74	31.91	Não	Não	Sim	Não	Não	38.0	116.59	4.1	9.9	32.8	372	11600	71.5	8294	4.07	0.586	18.6	2157.6	5.22	3.844086				94	0.92	146.6	7.73		34.856		Death
COV003	Obese	Woman	52	39.3	Sim	Não	Sim	Não	Não	37.8	134.62	3.5	8.03	26.2	138	12200	75.0	9150	5.95	0.96	9.57	1167.54	1.23	0.07837				95	2.75	131	4.4		32.1		Death
COV004	Obese	Woman	74	35.15	Sim	Não	Sim	Não	Não	38.0	119.4	3.5	8.63	24.2	145	13000	90.76	11798.8	0.1	0.76	2.53	328.9	1.32	35.87352				94	0.66	149	3.5	62.95	43.11		Death
COV005	Obese	Woman	74	33.2	Sim	Não	Sim	Não	Não	37.0		2.43	7.42	20.4	142	18700	84.2	15745.4	4.17	0.543	9.56	1787.72	1.48	8.807531				104	0.63			99.8	15		Death
COV006	Obese	Woman	57	35.55	Não	Sim	Não	Não	Não			3.63	10.0	32.0	224	13790	72.9	10052.91	9.2	0.5					33	33	0.25	43	0.45	132	5.3	70.6			Death
COV007	Obese	Woman	79	33.35	Não	Não	Não	Não	Não		193.42	3.69	10.5	34.1	40.7	17670	94.0	16609.8	0.2	0.4	3.1	547.77	2.3	30.32258	51	57	0.51	135	0.95	147	4.42		43.462
COV008	Obese	Woman	59	41.06	Não	Não	Não	Sim	Não		300.0	3.56	9.4	31.2	51.8	22070	95.5	21076.85	0.2	0.5	2.5	551.75	1.3	38.2	18	15		88	0.73	152	2.83	121.33	25.403
COV009	Obese	Woman	82	31.00	Não	Não	Não	Não	Não		159.82	3.5	10.3	33.2	356	12230	89.4	10933.62	1.8	0.4	4.1	501.43	4.3	21.80488	19	16	0.2	67	0.71	149	3.8		39.523		Death
COV010	Non-Obese	Man	80	23.44	Sim	Não	Sim	Não	Sim	37.0	199.14	3.04	7.68	24.7	38.8	11300	96.5	10904.5	0.724	0.191	1.27	143.51	1.36	7598425				71	0.74	143.6	3.68	171.54			Death
COV011	Non-Obese	Man	71	23.41	Sim	Sim	Não	Não	Não			2.83	7.67	24.4	178	8060	58.3	4698.98	8.33	1.2	22.7	1829.62	9.46	2568282				87	1.04						Death
COV012	Non-Obese	Man	16	24.91	Não	Não	Não	Não	Não	37.0	500.0	3.96	10.8	32.1	99.4	11600	73.3	8502.8	2.95	0.791	14.9	1728.4	8.01	4.919463			0.37	39	1.06	140	4.5		118		Death
COV013	Non-Obese	Woman	52	26.42	Sim	Não	Não	Não	Não	37.3	240.83	2.62	8.52	23.0	25.8													87	0.81	135.8	1.61	250	86		Death
COV014	Non-Obese	Man	35	24.11	Não	Não	Não	Sim	Não	37.0	187.6	3.2	8.53	17.3	111	12250	91.65	11227.12	0.18	0.82	2.22	271.95	5.13	41.28378				107	4.46	131	4.8		25.729		Discharge
COV015	Non-Obese	Woman	54	27.34	Sim	Não	Não	Não	Não	37.1	89.62	3.79	11.0	33.4	377	28500	94.4	26904	0.192	0.282	3.3	940.5	1.87	28.60606				121	2.06	142	7.1	87.4	11.371		Death
COV016	Non-Obese	Man	62	23.43	Não	Não	Não	Não	Não	37.9	172.4	3.43	10.5	30.4	117	67800	86.6	58714.8	0.093	0.171	7.08	4800.24	6.02	12.23164			0.56	50	0.58	136.2	3.71	105.05	58.6		Death
COV017	Non-Obese	Woman	35	22.91	Não	Não	Não	Não	Não	37.0	150.0	6.71	9.09	25.5	329	4340	91.8	3984.1	5.78	0.34	1.22	52.95	0.86	75.2459			0.15	37	0.4	136			12.5		Discharge
COV018	Non-Obese	Woman	18	21.87	Não	Não	Não	Não	Não			3.32	9.82	28.2		16800	80.6	13540.8	2.6	0.533	6.64	1115.52	9.62	12.13855				25	0.57				21.7		Discharge
COV019	Non-Obese	Man	21	22.87	Não	Não	Não	Não	Não	37.0	364.0	3.01	8.18	23.3	230	8880	76.7	6810.96	3.0	0.304	1.06	94.13	0.711	72.35849				25	0.58	135.9	3.38		74.9		Discharge
COV020	Non-Obese	Man	62	26.24	Sim	Não	Sim	Não	Não		181.4	3.4	9.68	26.5	440	40200	85.9	34531.8	0.117	0.282	2.99	1201.98	2.3	28.7291				63	1.39	132.1	4.89		131.8
COV021	Non-Obese	Woman	72	25.39	Sim	Não	Sim	Não	Não	37.0	160.16	3.11	8.27	25.7	352	30600	93.5	28611	0.5	0.181	1.88	575.28	4.4	49.73404			0.82	120	4.65	143.6	4.72		53.2
COV022	Non-Obese	Woman	49	21.91	Não	Não	Não	Não	Não			2.24	6.6	21.0	348	18830	80.0	15064	0.2	0.4	14.0	2636.2	5.4	5.714286	68	56	0.6	108	1.79	142			8.07		Discharge
COV023	Non-Obese	Woman	57	20.31	Não	Não	Não	Não	Não			3.26	8.7	26.3	30.7	10420	77.6	8085.92	1.1	0.5	14.8	1542.16	6.0	5.243243	33	28	0.3	168	2.64	135	5.12	122.8	39.513
COV024	Non-Obese	Man	67	23.45	Não	Não	Não	Não	Não			2.83	8.3	24.6	155	15320	92.3	14140.36	0.1	0.3	2.4	367.68	4.9	38.45833	18	24	0.67	149	1.87	136	13.58	81.2	47.631
COV025	Non-Obese	Woman	29	21.95	Não	Não	Não	Não	Não		178.86	3.18	8.4	26.3	218	21770	87.6	19070.52	0.6	0.4	7.5	1632.75	3.9	11.68	48	70	0.27	131	1.92	147	4.78	60.2	52.01		Discharge
COV026	Non-Obese	Man	53	22.59	Não	Não	Não	Não	Não		91.86	3.75	9.8	33.0	224	13100	75.6	9903.6	1.9	0.9	13.9	1820.9	7.7	5.438849	31	40	0.1	24	1.16	136	3.53	112	59.167
COV027	Non-Obese	Woman	79	25.45	Não	Não	Não	Não	Não		168.2	2.71	8.3	26.7	443	8600	72.5	6235	5.1	0.4	18.6	1599.6	3.4	3.897849	42	29	0.28	72	0.68	140	3.6		47.462		Discharge
Data were retrieved from inpatient health records in the same day of blood collection. Empty cells are missing data. Italic lines represents patients that were excluded in statistical analyses of correlations due to missing data. N/L ratio was calculated using the ratio between neutrophils and lymphycts counts. Legend: BMI: body mass index; PaO2/FiO2 ratio: partial pressure of oxygen/inspired fra…

## Sheet: Suppl Table S2 
Supplementary Table 2. Description of the antibodies used in flow cytometry experiments.
Antibody	Fluorochrome	Clone	Provider	Catalog number/REF	Dilution factor	Immune Cell
CD14	PerCP-Cy 5.5	M5E2	BD	561116	1:200	Monocytes
CD80	FITC	2D10.4	Invitrogen	11080942	1:30	Monocytes
CD163	PE-Cyanine7	EBioGHI/61	Invitrogen	25163942	1:80	Monocytes
CD274	PE	MIH1	BD	557924	1:30	Monocytes
HLA-DR	Alexa Fluor 700	LN3	Invitrogen	56995642	1:80	Monocytes and both LD and HD neutrophils
CD3	PE	HIT3a	BD	555340	1:40	Natural Killer
CD11c	PerCP-Cy 5.5	B-ly6	BD	565227	1:30	Natural Killer and HD neutrophils
CD16	FITC		BD	555406	1:30	Natural Killer
CD56	PE-Cy7	B159	BD	560916	1:100	Natural Killer
CD11b	APC	ICRF44	BD	4330081	1:150	HD neutrophils
CD182	PerCP-eFluor 710	Ebio5EB-C7-F10	Invitrogen	46182942	1:100	HD neutrophils
TREM-1	PE	TREM-26	BioLegend	314906	1:200	HD neutrophils
CD279	FITC	MIH4	BD	557860	1:40	HD neutrophils

## Sheet: Suppl Table S3
Supplementary Table 3. Spearman R's correlation with Body Mass Index.
Variables	R	p value
Laboratory data
Age (years)	0.573607	0.00317102
Erythrocytes	0.228024	0.228781
Hemoglobin	0.100478	0.647086
Hematocrit	0.150902	0.431311
Platelets	-0.0948617	0.739774
Total Leukocytes	0.0914258	0.678228
Neutrophils %	0.269335	0.21395
Eosinophils %	-0.0168192	0.939285
Basophils %	0.146586	0.504505
Lymphocytes %	-0.0914258	0.678228
Monocytes %	-0.541275	0.00764693
N/L ratio	0.0197628	0.928683
IL-6	-0.0753247	0.745555
Immune markers and Phenotypes
% Monocytes (PMBC)	-0.554348	0.00605244
CD14+	-0.145257	0.50842
CD14+CD80+	-0.180875	0.408852
CD14+CD80+ MFI	0.281621	0.192977
CD14+CD163+	0.0355819	0.871952
CD14+CD163+ MFI	0.179842	0.411578
CD14+CD274+	-0.0237154	0.914466
CD14+CD274+ MFI	0.195652	0.370959
CD14+HLA-DR+	-0.0790514	0.719942
CD14+HLA-DR+ MFI	-0.442688	0.0343982
CD14+CD163+CD274+HLA-DR+	-0.017301	0.937549
CD14+CD163+CD274-HLA-DR+	0.06917	0.753822
CD14+CD163-CD274+HLA-DR+	-0.0373799	0.865538
% Low Density Neutrophils (PBMC)	0.424901	0.0432748
CD11b+	-0.211177	0.333414
CD11b+CD14+	-0.184783	0.39863
CD11b+CD14+ MFI	0.228261	0.29484
CD11b+CD274+	0.0563241	0.798523
CD11b+CD274+ MFI	0.0266798	0.90382
CD11b+HLA-DR+	-0.0316284	0.886084
CD11b+HLA-DR+ MFI	0.216262	0.333717
CD11b+CD14+CD274+HLA-DR+	0.158636	0.469703
CD11b+CD14+CD274+HLA-DR-	-0.184783	0.39863
CD11b+CD14-CD274+HLA-DR+	0.0797439	0.717585
% CD3- Natural Killer (PBMC)	0.549049	0.00666164
CD11c+	-0.2298	0.291507
CD11c+ MFI	0.0045185	0.984078
CD16+	-0.0202619	0.926886
CD16+ MFI	0.426489	0.0424163
CD56+	-0.149741	0.495275
CD56+ MFI	0.0924141	0.674934
CD16+CD56+	0.0592885	0.788147
CD16+CD56-	0.400299	0.0583943
CD16-CD56+	-0.412055	0.050731
% High Density Neutrophils (Polymorphonuclear cells)	0.525457	0.0100273
CD11b+	0.494539	0.016446
CD11b+CD16+	0.45005	0.0311757
CD11b+CD16+ MFI	0.592885	0.00286855
CD11b+CD182+	-0.0810878	0.71302
CD11b+CD182+ MFI	-0.00494071	0.98215
CD11b+TREM-1+	-0.0810477	0.713156
CD11b+TREM-1+ MFI	0.315217	0.142899
CD11b+CD16+CD182+TREM-1+	0.390316	0.0655748
CD11b+CD16+CD182-TREM-1+	0.124537	0.571284
CD11c+	-0.0774669	0.731856
CD11c+CD274+	-0.164032	0.454529
CD11c+CD274+ MFI	-0.0444774	0.8403
CD11c+CD279+	0.196689	0.368378
CD11c+CD279+ MFI	0.284585	0.188133
CD11c+HLA-DR+	0.147233	0.502605
CD11c+HLA-DR+ MFI	-0.213439	0.328142
CD11c+CD274+CD279+HLA-DR+	-0.0776267	0.724797
CD11c+CD274+CD279+	-0.250988	0.248017
CD11c+CD274+CD279-	-0.236719	0.276815
CD11c+CD274-CD279+	0.310848	0.148827
Data were obtained from flow cytrometry analysis including severe patients with obesity (n=9) and non-obese patients (n=18). Legend: ICU: intensive unit care; N/L: neutrophil-to-lymphocyte ratio; sTREM-1: soluble triggering receptor on myeloid cells-1; IL-6: interleukin 6; MFI: mean fluorescence intensity. Significant differences between groups are highlighted in bold (p<0.05).

## Sheet: Suppl Table S4
Supplementary Table 4. Relative numbers of PBMC cells and Polymorphonuclear Neutrophils and its respective Mean Fluorescence Intensity (MFI) of severe COVID-19 patients.
Immune markers and Phenotypes	ICU patients
	Obese (n=9)	Non-obese (n=18)	p value*
PBMC cells
Monocytes %	8.21 [2.80 - 12.92]	13.30 [6.13 - 22.25]	0.08
CD14+	61.80 [36.95 - 86.60]	74.40 [55.35 - 90.18]	0.43
CD14+ MFI	8045 [3595 - 15717]	8928 [6322 - 14991]	0.62
CD14+CD274+	1.56 [0.63 - 9.29]	3.40 [1.10 - 69.43]	0.46
CD14+CD274+ MFI	2539 [2056 - 4208]	1974 [1485 - 2496]	0.04
CD14+CD163+	92.80 [77.95 - 95.35]	87.20 [59.35 - 96.13]	0.55
CD14+CD163+ MFI	5550 [3293 - 12417]	3486 [2700 - 9227]	0.40
CD14+CD80+	0.80 [0.33 - 40.65]	1.05 [0.30 - 6.44]	0.85
CD14+CD80+ MFI	5680 [2195 - 9526]	3825 [3330 - 4871]	0.08
CD14+HLA-DR+	65.20 [50.15 - 89.30]	66.80 [46.28 - 86.18]	0.91
CD14+HLA-DR+ MFI	4258 [2843 - 9449]	6810 [4636 - 9148]	0.07
CD14+CD163+CD274+HLA-DR+	0.66 [ 0.10 - 3.30]	1.27 [ 0.47 - 23.80]	0.45
CD14+CD163+CD274-HLA-DR+	50.00 [32.90 - 86.10]	40.20 [8.72 - 80.33]	0.56
CD14+CD163-CD274+HLA-DR+	0.08 [0.00 - 0.37]	0.07 [0.00 - 0.34]	0.79
Low Density Neutrophils %	8.96 [5.58 - 30.25]	5.72 [2.14 - 15.38]	0.32
CD11b+	95.30 [75.20 - 98.25]	95.25 [79.38 - 98.65]	0.84
CD11b+CD14+	5.71 [4.92 - 17.40]	15.80 [6.36 - 40.73]	0.37
CD11b+CD14+ MFI	7662 [4150 - 11574]	7825 [4900 - 12555]	0.78
CD11b+CD274+	6.69 [1.43 - 90.35]	20.60 [2.28 - 72.43]	0.93
CD11b+CD274+ MFI	2079 [1607 - 2857]	1747 [1184 - 2755]	0.56
CD11b+HLA-DR+	41.00 [0.78 - 63.55]	37.95 [1.98 - 68.58]	0.85
CD11b+HLA-DR+ MFI	8085 [5214 - 18268]	4677 [2869 - 10822]	0.15
CD11b+CD14+CD274+HLA-DR+	0.98 [0.13 - 13.56]	1.37 [0.28 - 3.01]	0.99
CD11b+CD14-CD274+HLA-DR+	1.38 [0.69 - 3.30]	2.35 [0.24 - 19.60]	0.45
CD11b+CD14+CD274+HLA-DR-	0.09 [0.00 - 30.30]	0.21 [0.02 - 5.81]	0.97
Natural Killer CD3- %	58.40 [34.65 - 76.35]	22.35 [12.73 - 44.98]	0.01
CD11c+	8.38 [1.20 - 22.90]	8.09 [0.46 - 21.15]	0.97
CD11c+ MFI	2495 [1830 - 2926]	2701 [2248 - 3197]	0.39
CD16+	6.30 [3.12 - 16.80]	10.90 [0.44 - 17.68]	0.91
CD16+ MFI	13823 [5067 - 25545]	5892 [3168 - 20606]	0.16
CD56+	23.50 [12.75 - 45.60]	23.20 [14.80 - 40.93]	0.69
CD56+ MFI	9588 [6492 - 16401]	8567 [5756 - 12254]	0.62
CD16+CD56+	5.93 [2.66 - 15.40]	10.24 [0.23 - 16.18]	0.96
CD16+CD56-	0.92 [0.18 - 1.36]	0.26 [0.01 - 0.82]	0.24
CD16-CD56+	8.62 [4.38 - 37.65]	14.35 [6.40 - 39.98]	0.59
Polymorphonuclear cells
High Density Neutrophils %	93.50 [91.00 - 95.10]	81.60 [66.15 - 92.05]	0.02
CD11b+	99.80 [99.25 - 99.90]	99.50 [98.35 - 99.75]	0.13
CD11b+TREM-1+	98.00 [94.65 - 99.60]	85.50 [43.90 - 98.85]	0.10
CD11b+TREM-1+ MFI	4824 [2741 - 7014]	2014 [1490 - 3580]	0.005
CD11b+CD16+	97.35 [93.28 - 99.25]	85.90 [73.55 - 98.40]	0.15
CD11b+CD16+ MFI	30250 [13633 - 40148]	8921 [4334 - 18117]	0.01
CD11b+CD182+	95.60 [91.85 - 99.40]	92.10 [51.20 - 98.50]	0.34
CD11b+CD182+ MFI	2796 [1818 - 4397]	2833 [1875 - 3912]	0.91
CD11b+CD16+CD182+TREM-1+	91.20 [64.35 - 96.65]	58.50 [6.26 - 82.70]	0.01
CD11b+CD16+CD182-TREM-1+	0.69 [0.11 - 2.08]	0.98 [0.16 - 8.10]	0.63
CD11c+	94.20 [57.90 - 99.55]	92.30 [18.65 - 98.88]	0.32
CD11c+CD274+	1.05 [0.39 - 3.83]	1.38 [0.44 - 11.19]	0.42
CD11c+CD274+ MFI	2010 [1294 - 3124]	1825 [1432 - 3902]	0.76
CD11c+CD279+	6.48 [0.92 - 13.00]	4.90 [1.08 - 36.25]	0.77
CD11c+CD279+ MFI	6145 [2571 - 7214]	3639 [2373 - 5617]	0.27
CD11c+HLA-DR+	12.00 [0.27 - 85.40]	2.59 [0.37 - 7.86]	0.44
CD11c+HLA-DR+ MFI	3829 [3417 - 5565]	4992 [2133 - 18628]	0.76
CD11c+CD274+CD279+HLA-DR+	0.06 [0.02 - 0.49]	0.14 [0.02 - 1.58]	0.75
CD11c+CD274+CD279+	0.15 [0.09 - 1.31]	0.45 [0.12 - 2.80]	0.41
CD11c+CD274-CD279+	4.74 [0.78 - 12.95]	2.47 [0.21 - 6.52]	0.22
CD11c+CD274+CD279-	0.32 [0.10 - 1.08]	1.01 [0.03 - 4.37]	0.36
Legend: MFI: mean fluorescence intensity. Non-parametric data presented as median and 25-75th percentiles. Significant differences between groups are highlighted in bold. * p<0.05 by T-test or Mann-Whitney.

## Sheet: Suppl Table S5
Supplementary Table 5. Relative numbers of PBMC cells and Polymorphonuclear Neutrophils and its respective Mean Fluorescence Intensity (MFI) between younger and older than 65 years old.
Variables	ICU patients
	< 65 years old ICU patients	> 65 years old ICU patients	p value*
Laboratory data
Erythrocytes	3.53 [3.00 - 3.61]	3.50 [2.96 - 3.89]	0.91
Hemoglobin	9.15 [8.25 - 9.85]	9.90 [8.02 - 10.40]	0.73
Hematocrit	28.70 [24.77 - 31.80]	32.80 [22.30 - 33.65]	0.73
Platelets	163.50 [73.35 - 215.25]	145.00 [91.35 - 364.00]	0.73
Total Leukocytes	13945.00 [12597.50 - 20077.50]	13000.00 [11915.00 - 18185.00]	0.73
Neutrophils %	84.70 [73.42 - 95.22]	89.40 [77.85 - 92.38]	0.73
Eosinophils %	3.14 [0.23 - 8.39]	1.80 [0.15 - 4.12]	0.46
Basophils %	0.50 [0.26 - 0.84]	0.54 [0.40 - 0.67]	0.84
Lymphocytes %	3.78 [2.50 - 9.57]	4.10 [2.81 - 14.08]	0.78
Monocytes %	1.30 [1.23 - 1.32]	2.30 [ 1.40 - 4.76]	0.06
N/L ratio	24.97 [0.08 - 1.32]	21.80 [6.32 - 33.10]	0.99
Serum urea	67.50 [44.00 - 93.25]	94.00 [80.50 - 119.50]	0.17
Serum creatinin	0.62 [0.46 - 2.24]	0.71 [0.64 - 0.93]	0.73
ALT	25.50 [18.00 - 33.00]	35.00 [19.00 - 51.00]	0.67
AST	24.00 [15.00 - 33.00]	36.50 [16.00 - 57.00]	0.67
Total Bilirubin	0.25 [0.25 - 0.25]	0.35 [0.20 - 0.51]	0.67
Serum Sodium	132.15 [131.25 - 147.07]	148.00 [146.70 - 149.00]	0.28
Serum Potassium	4.09 [3.07 - 5.07]	4.11 [3.57 - 6.90]	0.68
IL-6	125.81 [76.38 - 213.58]	41.31 [21.13 - 43.37]	0.40
Immune markers and Phenotypes
PBMC cells
Monocytes %	12.15 [4.11 - 20.00]	7.54 [1.61 - 9.68]	0.41
CD14+	78.80 [32.77 - 91.82]	56.90 [34.05 - 73.05]	0.28
CD14+ MFI	7975.00 [3657.00- 16222.25]	9228.00 [3595.00 - 22270.00]	0.73
CD14+CD274+	1.15 [0.31 - 9.76]	5.29 [0.95 - 48.49]	0.55
CD14+CD274+ MFI	3224.00 [1705.25 - 8476.25]	2539.00 [2311.50 - 3475.00]	0.99
CD14+CD163+	88.55 [ 76.87 - 98.57]	92.80 [62.90 - 95.35]	0.90
CD14+CD163+ MFI	10567.00 [3133.50 - 16422.50]	5550.00 [2793.00 - 8567.50]	0.55
CD14+CD80+	20.57 [1.51 - 81.15]	0.49 [0.13 - 22.15]	0.11
CD14+CD80+ MFI	4242.00 [2136.50 - 9555.25]	6725.00 [2194.50 - 10180.50]	0.73
CD14+HLA-DR+	75.50 [53.82 - 91.10]	64.50 [43.45 - 82.15]	0.55
CD14+HLA-DR+ MFI	5365.00 [2492.50 - 10580.50]	4258.00 [2906.00 - 17351.00]	0.99
CD14+CD163+CD274+HLA-DR+	0.39 [0.03 - 1.10]	3.24 [0.22 - 30.48]	0.28
CD14+CD163+CD274-HLA-DR+	67.15 [48.57 - 87.00]	45.00 [12.85 - 72.95]	0.41
CD14+CD163-CD274+HLA-DR+	0.02 [3.59 - 31.52]	0.18 [0.04 - 1.18]	0.18
Low Density Neutrophils %	18.33 [3.59 - 31.52]	6.72 [5.58 - 22.20]	0.90
CD11b+	90.30 [60.77 - 97.85]	97.30 [79.35 - 98.45]	0.55
CD11b+CD14+	7.53 [5.28 - 77.34]	5.13 [3.98 - 17.40]	0.41
CD11b+CD14+ MFI	7350.00 [5029.50 - 12846.75]	7662.00 [3359.00 - 27796.00]	0.90
CD11b+CD274+	1.97 [0.38 - 75.83]	70.80 [4.47 - 90.35]	0.41
CD11b+CD274+ MFI	2713.00 [1837.50 - 5918.00]	1819.00 [1264.50 - 2260.50]	0.28
CD11b+HLA-DR+	35.25 [3.52 - 65.32]	41.00 [0.27 - 66.45]	0.73
CD11b+HLA-DR+ MFI	15777.50 [7206.25 - 56968.50]	6555.00 [3637.50 - 11750.50]	0.19
CD11b+CD14+CD274+HLA-DR+	0.56 [0.13 - 45.24]	1.68 [0.09 - 13.56]	0.96
CD11b+CD14-CD274+HLA-DR+	0.80 -0.09 - 30.34]	1.53 [1.16 - 3.30]	0.55
CD11b+CD14+CD274+HLA-DR-	0.05 [0.00 - 0.33]	23.10 [0.00 - 47.15]	0.31
Natural Killer CD3- %	64.30 [32.45 - 97.65]	58.40 [35.40 - 61.20]	0.90
CD11c+	4.74 [0.28 - 17.17]	10.10 [3.08 - 27.10]	0.25
CD11c+ MFI	2860.00 [1408.00 - 2991.00]	2495.00 [2341.50 - 3012.50]	0.99
CD16+	6.13 -2.46 - 8.20]	13.00 [2.53 - 33.30]	0.55
CD16+ MFI	7914.50 [4523.75 - 34154.00]	17189.00 [8757.00 - 25545.00]	0.73
CD56+	21.20 [12.12 - 82.40]	23.50 [17.20 - 45.60]	0.90
CD56+ MFI	9744.00 [8602.50 - 30261.75]	9080.00 [4609.50 - 16400.50]	0.55
CD16+CD56+	5.76 [2.36 - 7.23]	11.80 [2.07 - 27.85]	0.55
CD16+CD56-	0.37 [0.09 - 0.97]	1.18 [0.46 - 5.41]	0.23
CD16-CD56+	15.47 [5.01 - 79.95]	8.62 [3.64 - 30.76]	0.73
Polymorphonuclear cells
High Density Neutrophils %	93.45 [41.90 - 95.35]	93.50 [91.00 - 94.55]	0.99
CD11b+	99.10 [95.90 - 99.90]	99.90 [99.60 - 99.90]	0.21
CD11b+TREM-1+	97.25 [93.52 - 99.40]	98.70 [49.19 - 99.60]	0.73
CD11b+TREM-1+ MFI	4100.50 [2399.00 - 6780.00]	4844.00 [3196.50 - 8870.00]	0.55
CD11b+CD16+	90.60 [59.00 - 99.55]	96.80 [93.85 - 98.60]	0.90
CD11b+CD16+ MFI	32696.00 [12886.00 - 42650.25]	25479.00 [13633.00 - 51390.00]	0.90
CD11b+CD182+	95.60 [93.10 - 99.80]	98.70 [47.37 - 99.40]	0.93
CD11b+CD182+ MFI	2597.00 [1596.00 - 3489.00]	2814.00 [2184.50 - 5481.00]	0.52
CD11b+CD16+CD182+TREM-1+	84.70 [57.42 - 95.32]	91.70 [45.61 - 97.30]	0.73
CD11b+CD16+CD182-TREM-1+	0.94 [0.26 - 2.58]	0.32 [0.08 - 3.125]	0.55
CD11c+	92.40 [5.56 - 98.90]	94.20 [57.90 - 99.55]	0.57
CD11c+CD274+	3.76 [1.07 - 45.84]	0.47 [0.19 - 1.08]	0.06
CD11c+CD274+ MFI	1718.00 [833.25 - 3613.75]	2010.00 [1507.00 - 7392.00]	0.73
CD11c+CD279+	7.68 [3.49 - 76.62]	1.39 [0.44 - 13.00]	0.41
CD11c+CD279+ MFI	4538.00 [2390.25 - 6358.00]	6378.00 [3610.00 - 12847.50]	0.55
CD11c+HLA-DR+	41.09 [0.88 - 88.70]	12.00 [0.27 - 71.45]	0.99
CD11c+HLA-DR+ MFI	4109.50 [3415.00 - 4799.50]	3829.00 [3425.00 - 6748.50]	0.73
CD11c+CD274+CD279+HLA-DR+	0.48 [0.04 - 1.09]	0.05 [0.01 - 0.09]	0.19
CD11c+CD274+CD279+	1.31 [0.31 - 2.90]	0.13 [0.05 - 0.21]	0.11
CD11c+CD274-CD279+	0.59 [0.04 - 3.73]	0.32 [0.13 - 0.87]	0.99
CD11c+CD274+CD279-	6.37 [2.97 - 72.35]	1.25 [0.24 - 12.95]	0.41
Legend: MFI: mean fluorescence intensity. Non-parametric data presented as median and 25-75th percentiles. Significant differences between groups are highlighted in bold. * p<0.05 by T-test or Mann-Whitney.

## Sheet: Suppl Table S6
Supplementary Table 6. Matrix of correlations between immunological surface receptors and clinical markers whithin Obese patients.
	Erithrocytes	Hemoglobin	Hematocrit	Platelets	Total Leukocytes	Neutrophils%	Eosinophils%	Basophils%	Lymphocytes%	Monocytes%	N/L ratio	IL-6 levels
MO_CD14	-0.254273813857804	-0.316666666666667	-0.133333333333333	0.0333333333333333	-0.266666666666667	0.15	0.0251048222626717	0.201687793635844	0.133333333333333	-0.485359897078319	-0.2	-0.406838102172486
MO_MFI_CD14	0.118661113133642	-0.166666666666667	0.0333333333333333	0.316666666666667	-0.766666666666667	-0.216666666666667	-0.158997207663587	0.47060485181697	0.366666666666667	0	-0.35	0.152564288314682
MO_CD14CD80	-0.237322226267284	-0.333333333333333	-0.433333333333333	-0.333333333333333	0.633333333333333	0.0666666666666667	0.39330888211519	-0.0588256064771213	-0.183333333333333	-0.460255074815648	0.133333333333333	-0.610257153258729
MO_MFI_CD14CD80	-0.559402390487169	-0.266666666666667	-0.25	-0.2	0.266666666666667	0.466666666666667	-0.343099237589846	-0.0252109742044805	-0.233333333333333	-0.184102029926259	0.183333333333333	-0.237322226267284
MO_CD14CD163	0.474644452534567	0.716666666666667	0.733333333333333	0.316666666666667	-0.466666666666667	-0.383333333333333	0.376572333940075	-0.252109742044805	0.216666666666667	0.309626141239618	-0.233333333333333	0.525499215306128
MO_MFI_CD14CD163	0.355983339400925	0.516666666666667	0.433333333333333	0.483333333333333	-0.35	-0.183333333333333	0.200838578101374	-0.47900850988513	0.15	0.267784770801831	-0.1	0.423789689763007
MO_CD14CD274	0.101709525543122	0.383333333333333	0.3	-0.2	0.25	0.35	-0.418413704377862	-0.117651212954243	-0.533333333333333	0.0502096445253434	0.516666666666667	0.288176989038844
MO_MFI_CD14CD274	0.406838102172486	0.1	0.05	0.133333333333333	0.233333333333333	-0.2	0.100419289050687	0.218495109772165	-0.133333333333333	0.133892385400916	0.216666666666667	-0.339031751810405
MO_CD14HLA_DR	0.372934926991446	0.05	0.166666666666667	0.55	-0.833333333333333	-0.616666666666667	0.410045430290304	0.336146322726407	0.516666666666667	0.00836827408755723	-0.5	0.152564288314682
MO_MFI_CD14HLA_DR	0.66111191603029	0.45	0.583333333333333	0.533333333333333	-0.816666666666667	-0.733333333333333	0.460255074815648	0.243706083976645	0.533333333333333	0.343099237589846	-0.5	0.339031751810405
NK_CD3-	0.559402390487169	0.383333333333333	0.2	-0.183333333333333	0.466666666666667	0.133333333333333	-0.209206852188931	-0.117651212954243	-0.566666666666667	0.0418413704377862	0.633333333333333	0.135612700724162
NK_CD11c	-0.0339031751810405	-0.05	-0.0666666666666667	-0.3	0.183333333333333	-0.316666666666667	0.234311674451602	0.243706083976645	0.1	0.209206852188931	-0.133333333333333	0.101709525543122
NK_MFI_CD11c	0.474644452534567	0.0833333333333333	0.266666666666667	0.316666666666667	-0.516666666666667	-0.933333333333333	0.728039845617479	0.495815826021451	0.75	0.401677156202747	-0.716666666666667	-0.118661113133642
NK_CD16	-0.152564288314682	0.05	-0.05	-0.666666666666667	0.383333333333333	0.8	-0.778249490142822	-0.260513400112966	-0.733333333333333	-0.39330888211519	0.666666666666667	0.474644452534567
NK_MFI_CD16	-0.610257153258729	-0.5	-0.433333333333333	-0.316666666666667	-0.133333333333333	0	0.00836827408755723	0.386568271135368	0.0833333333333333	-0.351467511677404	-0.216666666666667	0.067806350362081
NK_CD56	0.525499215306128	0.1	0.1	0.1	0.116666666666667	-0.516666666666667	0.376572333940075	0.302531690453766	0.166666666666667	0.292889593064503	-0.0833333333333333	-0.271225401448324
NK_MFI_CD56	0.118661113133642	-0.233333333333333	-0.3	0.433333333333333	0.05	-0.45	0.476991622990762	0.201687793635844	0.233333333333333	0.0585779186129006	-0.15	-0.542450802896648
NEU_CD11b	0.444659689872528	0.559597933426135	0.480904474038085	-0.157386918776101	0.148643201066317	0.297286402132634	-0.597065782931914	-0.0881750566530432	-0.542110498006568	0.267801564403285	0.585829086555485	0.515805240252132
NEU_CD11c	0.254273813857804	0.55	0.5	-0.133333333333333	0.25	-0.0666666666666667	0.24267994853916	-0.252109742044805	-0.166666666666667	0.184102029926259	0.133333333333333	0.118661113133642
NEU_CD11bCD16	-0.508547627715608	-0.4	-0.5	-0.183333333333333	0.583333333333333	0.633333333333333	-0.518832993428548	-0.184880477499524	-0.4	-0.158997207663587	0.433333333333333	-0.389886514581966
NEU_MFI_CD11bCD16	-0.457692864944047	-0.8	-0.6	-0.233333333333333	0.1	-0.0166666666666667	0.142260659488473	0.47900850988513	0.333333333333333	-0.343099237589846	-0.366666666666667	-0.796724616754452
NEU_CD11bCD182	-0.41705526165952	-0.00836827408755723	-0.0753144667880151	-0.485359897078319	0.728039845617479	0.728039845617479	-0.428571428571429	-0.434603024844302	-0.493728171165877	-0.109243697478992	0.460255074815648	-0.204271964894459
NEU_MFI_CD11bCD182	-0.135612700724162	0.183333333333333	0.2	-0.0666666666666667	0.466666666666667	0.183333333333333	0.00836827408755723	-0.436990219544329	0.0833333333333333	0.476991622990762	-0.0333333333333333	-0.305128576629365
NEU_CD11bTREM_1	-0.0169515875905203	0.383333333333333	0.266666666666667	-0.05	0.15	-0.133333333333333	0.234311674451602	-0.210091451704004	-0.116666666666667	0.209206852188931	0.0666666666666667	0.305128576629365
NEU_MFI_CD11bTREM_1	0.508547627715608	0.8	0.733333333333333	0.483333333333333	-0.0666666666666667	-0.25	0.192470304013816	-0.47060485181697	0.116666666666667	0.744776393792594	-0.0166666666666667	0.254273813857804
NEU_CD11bCD16CD182TREM_1	-0.525499215306128	-0.133333333333333	-0.2	-0.483333333333333	0.75	0.633333333333333	-0.334730963502289	-0.378164613067208	-0.383333333333333	-0.0585779186129006	0.35	-0.271225401448324
NEU_CD11cCD274	-0.593305565668209	-0.25	-0.25	-0.0333333333333333	0.0666666666666667	0.316666666666667	0.200838578101374	-0.285724374317446	-0.05	-0.585779186129006	-0.0666666666666667	-0.322080164219885
NEU_MFI_CD11cCD274	0.813676204344972	0.583333333333333	0.6	0.25	-0.0333333333333333	-0.366666666666667	0.158997207663587	0	0.0833333333333333	0.535569541603663	0.0333333333333333	0.0339031751810405
NEU_CD11cCD279	0.457692864944047	0.383333333333333	0.366666666666667	0	-0.1	0.0833333333333333	-0.0502096445253434	-0.369760954999048	-0.05	0.0167365481751145	0.0833333333333333	0.322080164219885
NEU_MFI_CD11cCD279	-0.0847579379526013	-0.283333333333333	-0.2	0.566666666666667	-0.333333333333333	-0.8	0.686198475179693	0.445393877612489	0.716666666666667	0.384940608027633	-0.666666666666667	-0.457692864944047
NEU_CD11cHLA_DR	0.779773029163932	0.8	0.816666666666667	-0.2	0.1	-0.0333333333333333	0	-0.201687793635844	-0.233333333333333	0.251048222626717	0.25	0.339031751810405
NEU_MFI_CD11cHLA_DR	-0.152564288314682	0	-0.0333333333333333	-0.483333333333333	0.3	-0.0833333333333333	0.209206852188931	0	-0.0333333333333333	0	-0.05	0.152564288314682
Imunological data were obtained from flow cytrometry analysis and clinical data was obtained from peripheral blood. This matrix was perfomed with Spearmans' R coefficient including only obese patients (n=9). Significant correlations are highlighted in bold (p<0.05). Legend: %: percent; MO: monocytes; N/L: neutrophil-to-lymphocyte ratio; NK: natural killer cells; NEU: neutrophils; IL-6: interleuki…

## Sheet: Suppl Table S7
Supplementary Table 7. Matrix of correlations between immunological surface receptors and clinical markers whithin Non-obese patients.
	Erithrocytes	Hemoglobin	Hematocrit	Platelets	Total Leukocytes	Neutrophils%	Eosinophils%	Basophils%	Lymphocytes%	Monocytes%	N/L ratio	IL-6 levels
MO_CD14	0.411764705882353	0.272259087688683	0.0912435861443153	0.0357142857142857	0.0764705882352941	-0.202941176470588	0.155882352941176	0.0265684465662029	-0.147058823529412	0.273529411764706	0.129411764705882	0.146428571428571
MO_MFI_CD14	0.432352941176471	0.37821938127563	0.145695403682052	-0.00714285714285714	-0.0411764705882353	-0.0294117647058824	0.0323529411764706	0.295204961846698	0.167647058823529	0.294117647058824	-0.170588235294118	-0.321428571428571
MO_CD14CD80	-0.544518175377366	-0.419734904270987	-0.108983799705449	-0.135835621711445	0.0986019398656311	-0.0426784515836314	-0.0573951590262629	0.0649928980843014	0.437086211046156	0.217807270150946	-0.376747710531367	-0.132261000087459
MO_MFI_CD14CD80	-0.214705882352941	-0.303164173318209	-0.169242135590262	0.457142857142857	-0.252941176470588	0.0382352941176471	0.185294117647059	-0.388194524828408	-0.0529411764705882	-0.364705882352941	0.0764705882352941	-0.325
MO_CD14CD163	0.331125917459209	0.263622974963181	0.142857142857143	0.0518320135477881	0.320824222249367	0.0382634393508419	0.0103016952098421	-0.00516988962034216	-0.126563684006631	0.138337049960736	0.097130269121368	0.310992081286729
MO_MFI_CD14CD163	0.202941176470588	0.0853569031672627	0.0088300244655789	-0.117857142857143	0.170588235294118	0.282352941176471	-0.0411764705882353	-0.188931175581887	-0.176470588235294	-0.0647058823529412	0.226470588235294	0.182142857142857
MO_CD14CD274	0.0823529411764706	0.0809418909344733	0.323767563737893	0.317857142857143	0.3	-0.0352941176470588	-0.0735294117647059	-0.295204961846698	0.432352941176471	0.0852941176470588	-0.361764705882353	-0.182142857142857
MO_MFI_CD14CD274	0.0441176470588235	0.0912435861443153	0.0603385005147892	-0.0464285714285714	0.347058823529412	0.258823529411765	-0.426470588235294	0.00442807442770048	0.223529411764706	0.120588235294118	-0.164705882352941	-0.475
MO_CD14HLA_DR	0.235294117647059	0.282560782898525	0.183958843032894	0.328571428571429	-0.0441176470588235	-0.326470588235294	0.285294117647059	0.284872788182064	-0.158823529411765	-0.0647058823529412	0.0411764705882353	0.253571428571429
MO_MFI_CD14HLA_DR	-0.25	-0.0103016952098421	-0.175128818567315	0.05	-0.0382352941176471	-0.211764705882353	-0.114705882352941	0.413286946585378	0.0294117647058824	0.0588235294117647	-0.132352941176471	0.0107142857142857
NK_CD3-	0.0735835372131575	0.0846833578792342	0.0500736377025037	-0.341376365090605	-0.360559332344472	0.029433414885263	0.0838852324229996	0.217135364054371	0.195732208986999	0.147167074426315	-0.148638745170578	-0.339589054278612
NK_CD11c	-0.132450366983684	-0.117083946980854	-0.0883652430044183	-0.29848090560278	0.289919136619841	0.203090562708315	-0.454746259977314	-0.268834260257792	0.139808720704999	0.0853569031672627	-0.0544518175377366	-0.171581837951299
NK_MFI_CD11c	0.309050856295262	0.486745213549337	0.515463917525773	0.194816878507204	0.348785966390367	-0.15894044038042	-0.077998549445947	-0.00443133396029328	0.286975795131314	0.394407759462524	-0.284032453642788	0.0178731081199269
NK_CD16	-0.347314295646104	-0.246686303387334	-0.216494845360825	-0.116175202779525	0.139808720704999	0.250184026524736	-0.422369503603524	-0.183161803692122	0.16335545261321	-0.0941869276328416	-0.0573951590262629	-0.350312919150568
NK_MFI_CD16	0.147167074426315	-0.0110456553755523	0.0294550810014728	0.180518392011262	0.151582086659105	0.550404858354418	-0.133922037727947	-0.525851629954802	-0.381162722764156	-0.488594687095366	0.448859577000261	-0.203753432567167
NK_CD56	-0.409124466905156	-0.284977908689249	-0.298969072164948	-0.201966121755174	0.178072160055841	0.247240685036209	-0.543046504633103	-0.311670488540627	0.122148671773842	-0.108903635075473	-0.0220750611639473	-0.389633757014407
NK_MFI_CD56	-0.217807270150946	-0.156848306332842	-0.126656848306333	-0.15907066226735	-0.0367917686065788	-0.0088300244655789	-0.166298794101736	0.0236337811215641	0.387049405741209	0.170713806334525	-0.26637240471163	-0.293118973166802
NEU_CD11b	-0.0133039474562257	-0.136835667001185	-0.142752885033668	0.359396146733305	-0.264600732740489	0.0118257310722006	0.269035381892564	-0.211424565049311	-0.38729269261457	-0.555809360393429	0.337033335557718	0.405750948085274
NEU_CD11c	-0.462913500306108	-0.361359570661896	-0.265652951699463	0.165016601505209	-0.0607685676077516	-0.0107238648719562	0.0947274730356128	0.156194902774263	0.0786416757276786	0.0607685676077516	-0.125111756839489	-0.191419257746043
NEU_CD11bCD16	0.244838823362814	0.276015436647642	0.23616294044718	0.157707106201184	0.643070644495103	0.516226434801115	-0.49262751206735	-0.571428727967168	-0.477878185358746	-0.17994178584496	0.486727781383908	0.340503979298011
NEU_MFI_CD11bCD16	0.220588235294118	0.161883781868947	0.211920587173894	0.492857142857143	-0.15	-0.120588235294118	0.464705882352941	-0.00147602480923349	-0.214705882352941	-0.147058823529412	0.144117647058824	0.221428571428571
NEU_CD11bCD182	-0.442972894023208	-0.347569955817378	-0.190721649484536	0.025	0.029433414885263	-0.292862478108367	0.0176600489311578	0.295422264019552	0.35025763713463	0.295805819596893	-0.381162722764156	-0.0911528514116274
NEU_MFI_CD11bCD182	-0.144117647058824	0.154525428147631	0.256070709501788	-0.0321428571428571	0.320588235294118	-0.0176470588235294	-0.444117647058824	-0.0738012404616746	0.588235294117647	0.347058823529412	-0.535294117647059	-0.321428571428571
NEU_CD11bTREM_1	-0.338235294117647	-0.253127368013262	-0.148638745170578	0.103571428571429	-0.205882352941176	-0.273529411764706	0.244117647058824	0.239116019095826	0.276470588235294	0.111764705882353	-0.320588235294118	-0.242857142857143
NEU_MFI_CD11bTREM_1	-0.173529411764706	-0.0706401957246312	0.259014050990314	-0.425	-0.0911764705882353	-0.188235294117647	0.0264705882352941	0.214023597338856	0.523529411764706	0.423529411764706	-0.464705882352941	0.160714285714286
NEU_CD11bCD16CD182TREM_1	-0.111764705882353	-0.0853569031672627	0.104488622842684	0.332142857142857	0.0970588235294118	-0.0970588235294118	0.197058823529412	0.0324725458031368	-0.102941176470588	-0.0323529411764706	0.0205882352941176	0.357142857142857
NEU_CD11cCD274	0.194117647058824	0.197203879731262	0.428256186580577	-0.142857142857143	-0.25	-0.129411764705882	0.282352941176471	-0.15203055535105	0.188235294117647	0.0352941176470588	-0.138235294117647	0.121428571428571
NEU_MFI_CD11cCD274	0.0147167074426315	0.279823269513991	0.203976435935199	0.0607685676077516	0.448859577000261	0.139808720704999	-0.576894931751155	0.0945351244862566	0.325239234482156	0.233995648337841	-0.314937539272314	-0.269883932610897
NEU_CD11cCD279	0.523529411764706	0.445916235511735	0.397351100951051	-0.175	-0.0294117647058824	0.170588235294118	0.0794117647058823	-0.0309965209939033	0.0147058823529412	0.0176470588235294	0.0647058823529412	-0.0178571428571429
NEU_MFI_CD11cCD279	0.279411764705882	0.300220831829683	0.42972785732484	0.267857142857143	0.288235294117647	0.355882352941176	-0.117647058823529	-0.305537135511333	-0.0441176470588235	-0.123529411764706	0.0705882352941176	-0.0107142857142857
NEU_CD11cHLA_DR	0.397351100951051	0.574374079528719	0.575846833578792	-0.0357462162398539	0.0647535127475786	-0.141280391449262	0.058866829770526	0.201625695193344	0.40618112541663	0.226637294616525	-0.423841174347787	0.0107142857142857
NEU_MFI_CD11cHLA_DR	-0.0264705882352941	0.0868285739115259	0.228108965360788	-0.0178571428571429	0.061764705882353	-0.0235294117647059	-0.147058823529412	-0.0457567690862383	0.358823529411765	0.238235294117647	-0.352941176470588	-0.285714285714286
Imunological data were obtained from flow cytrometry analysis and clinical data was obtained from peripheral blood. This matrix was perfomed with Spearmans' R coefficient including only non-obese patients (n=18). Significant correlations are highlighted in bold (p<0.05). Legend: %: percent; MO: monocytes; N/L: neutrophil-to-lymphocyte ratio; NK: natural killer cells; NEU: neutrophils; IL-6: inter…
